# Supplementary material for: Swelling of Homogeneous Alginate Gels with Multi-Stimuli Sensitivity
Source: Int J Mol Sci. 2023 Mar 7;24(6):5064. doi: 10.3390/ijms24065064 (PMC10049665; doi:10.3390/ijms24065064)
Supplement: Supplementary file 1 [file ijms-24-05064-s001.zip]

Archive with 1 entries (1 files):
- ijms-2248409-supplementary.pdf
